# Supplementary material for: JNK signaling coordinates epithelial cell turnover through exocytosis in Drosophila ribosomal protein mutants
Source: iScience. 2025 May 5;28(6):112587. doi: 10.1016/j.isci.2025.112587 (PMC12159887; doi:10.1016/j.isci.2025.112587)
Supplement: Table S4. Summary of statistical analysis [file mmc5.xls]

## Sheet: Figure1
Figures 1A-D						Figures 1G-J						Figures 1L-N
				VDRC33609						VDRC33609
Genotype	wt	RpS3/+	RpS3/+, +Puc	RpS3/+, +unc-13-RNAi		Genotype	wt	RpS3/+	RpS3/+, +Puc	RpS3/+, +unc-13-RNAi		Genotype	wt	RpS3/+	RpS3/+, +Puc
Average	62.7978	137.813	83.7567	95.2363		Average	34.9394	117.526	57.5887	45.1524		Average	0.422148	2.80556	0.77226
No. of EGFP.CD63 puncta/area	55.814	122.305	88.4159	75.9018		No. of Syt-eGFP puncta/area	45.23	86.4777	49.9223	52.1891		No. of GCaMP6m(+) cells/20min	0	1.97802	0.829493
	86.6083	184.704	93.0591	98.2695			42.8929	102.867	47.9078	51.0008			0.315789	4.5	1.03448
	42.9624	185.506	102.412	119.508			33.8365	76.8214	34.4676	22.6401			0.91954	4.57143	0.583942
	52.139	108.249	80.8081	91.5899			22.1878	153.142	55.7951	43.058			0.75	2.27027	0.483871
	64.4416	147.268	89.7461	96.2124			17.4558	108.637	52.9382	59.2516			0.153846	2.45455	0.505263
	56.101	174.41	94.0844	58.7153			34.3562	160.491	31.243	33.874			0		1.56522
	83.7517	175.75	110.207	65.3489			40.6	143.693	33.6579	16.8828			0.1875	6.17647	0.882353
	72.1317	118.328	67.4018	88.9296			20.998	105.632	86.9952	26.824			1.2	0.689655	1.06572
	64.8303	101.833	58.1566	117.903			54.3478	107.391	31.2618	62.6703			0	1.92	0
	55.8795	124.776	66.2205	80.0403			27.6948	137.416	64.8	57.9105			0	0.689655
	51.3714	118.25	72.2426	88.7486			55.3717	154.881	106.767	35.7689			0.458015
	65.2102	116.53	89.3817	132.688			45.8453	72.8592	79.9153	45.2233			1.08108
	65.1308	119.82	90.6025	124.217			24.7385		37.1326	33.1407
		131.646	85.7737				39.2516		93.4389	56.6119
			77.6562				19.2837			74.8064
			73.9388							50.5863

## Sheet: Figure ２
Figures 2A-E							Figures 2G-N										Figure 2Q-S
				VDRC33609	7576R-3				HMS05772	VDRC33609	7576R-3	HMS01367	17759R-2	4574R-3	VDRC105676
Genotype	wt	RpS3/+	RpS3/+, +Puc	RpS3/+, +unc-13-RNAi	RpS3/+, +Rab3-RNAi		Genotype	wt	RpS3/+,+LexA-RNAi	RpS3/+, +unc-13-RNAi	RpS3/+, +Rab3-RNAi	RpS3/+, +SNAP25-RNAi	RpS3/+, +Gaq-RNAi/+	RpS3/+, +Plc21C-RNAi	RpS3/+, +norpA-RNAi		Genotype	wt	RpS3/+	RpS3/+, +Dronc[DN]
Average	3.21106	5.02627	3.586	3.69808	3.48229		Average	25.8889	340.25	169.333	221.308	122.615	191.621	149.188	184.211		Average	1	1.55747	1.22904
% area pH3 (+)/pouch	3.601	5.47	4.372	3.335	4.165		No. of c-PARP(+) cells/pouch	19	281	124	278	140	88	107	248		Relative CD63-mCherry-positive area/pouch	1.47043	1.60049	1.41136
	3.483	3.813	5.039	3.397	3.881			9	293	127	217	109	65	145	203			1.20298	0.999907	0.860703
	4.418	5.458	3.661	3.617	4.683			37	262	188	322	78	187	94	116			0.97367	1.76555	0.967936
	4.617	4.44	3.003	4.341	3.612			35	493	194	209	146	272	189	221			1.26923	1.66954	1.08964
	4.868	4.633	4.142	3.668	3.754			19	262	69	108	145	66	101	124			0.89087	1.71632	1.51754
	4.116	4.853	4.061	3.596	2.619			34	181	144	340	126	332	110	155			0.713893	1.60528	1.30507
	4.286	5.056	3.861	3.775	2.932			23	137	84	405	97	107	160	227			0.979288	1.66311	1.28288
	2.019	4.1	4.512	3.632	3.555			20	221	197	208	194	199	133	166			0.730979	1.28345	1.7203
	1.867	4.173	3.604	3.34	3.882			17	173	194	156	159	159	239	222			0.962287	1.71879	0.868005
	2.354	4.738	3.767	4.125	3.28			32	584	201	339	95	113	181	228			0.763533	1.66215	0.776119
	2.396	5.262	4.563	4.294	1.975			52	718	114	104	128	214	160	80			1.04284	1.44756	1.26701
	2.193	5.367	3.216	3.257	3.268			23	591	158	79	110	215	110	82					1.17742
	3.564	4.237	4.258		2.851			32	476	166	112	67	404	145	226					1.43648
	2.402	4.802	3.87		2.782			14	333	277			58	145	333					1.52608
	2.242	5.094	1.916		3.836			16	403	178			126	188	155
	3.232	4.273	2.528		4.065			29	278	231			256	180	62
	3.28	6.493	2.619		3.298			31	411	295			187		224
	2.861	4.403	3.585		2.807			24	287	107			188		264
		5.608	3.146		2.846				309				249		164
		6.039	3.804		5.049				342				187
		5.596	3.473		3.988				607				135
		6.67	3.142						177				244
			2.336						125				293
									222				187
													210
													154
													250
													178
													234
Figure 2P
Genotype		Phenotype of adult wing
		normal	vein(week)	vein(strong)	notch	severe	Total
wt	Numbers	55	0	0	0	0	55
	%	100	0	0	0	0	100
RpS3/+	Numbers	44	0	0	0	0	44
	%	100	0	0	0	0	100
RpS3/+, +Puc	Numbers	48	11	2	1	1	63
	%	76.1905	17.4603	3.1746	1.5873	1.5873	100
RpS3/+, +unc-13-RNAi (VDRC33609)	Numbers	59	26	16	0	0	101
	%	58.4158	25.7426	15.8416	0	0	100
RpS3/+, +Rab3-RNAi (7576R-3)	Numbers	63	23	7	5	1	99
	%	63.6364	23.2323	7.07071	5.05051	1.0101	100

## Sheet: Figure3
Figures 3F-J
				VDRC33609	VDRC23033
Genotype	wt	RpS3/+	RpS3/+, +Puc	RpS3/+, +unc-13-RNAi	RpS3/+, +Dronc-RNAi
Average	3.55556	86.3571	7.72727	23.9091	13.7778
No. of GFP-Wg puncta /dorsal pouch region	7	40	5	10	7
	1	14	3	20	9
	6	28	3	24	21
	2	42	5	27	13
	0	51	17	36	29
	3	11	18	16	18
	2	81	1	16	11
	3	192	7	7	9
	8	221	6	33	7
		115	13	43
		85	7	31
		35
		101
		193

## Sheet: Figure4
Figures 4E						Figure 4I					Figure 4L				Figure 4P
		VDRC33609		VDRC33609					VDRC33609
Genotype	wt vs y-RNAi	wt vs unc-13-RNAi	wt vs EigerW	wt vs EigerW+unc-13-RNAi		Genotype	wt vs wt	wt vs EigerW	wt vs EigerW+unc-13-RNAi		Genotype	wt vs wt	wt vs Eiger[KB]		Genotype	wt vs wt	wt vs Eiger[KB]	wt vs Eiger[KB], wg/+
Average	39.7226	36.9818	23.0045	39.5635		Average	1	2.19793	1.15814		Average	1	5.8208		Average	38.5096	2.10809	6.24344
GFP clone area/eye disc area (%)	61.755	38.774	19.223	35.898		Relative Ex-CD63-mCherry area/GFP clone	1.29758	1.45453	1.14178		Relative Wg-GFP area/clone area	0.704437	3.15777		RFP clone area/eye disc area (%)	23.543	2.209	6.438
	40.732	33.187	17.183	35.315			1.21237	1.64966	1.77005			1.39519	6.40026			30.597	2.154	3.576
	41.761	37.031	15.683	41.755			1.4047	2.50736	1.75868			0.875797	3.69228			32.514	2.532	3.436
	38.403	39.211	17.505	40.635			1.01718	2.10566	1.1628			0.699973	4.7459			54.837	2.876	2.457
	42.114	42.214	23.049	31.779			1.1004	1.11254	1.79317			0.895907	4.38681			32.896	4.775	2.78
	35.226	34.937	18.104	42.97			1.07187	1.91976	1.57665			1.17157	6.77392			52.41	2.7	4.737
	45.524	43.447	24.639	32.593			0.619576	2.49031	1.12845			1.69071	8.06695			43.575	1.223	11.717
	35.893	41.51	24.958	40.852			1.37974	1.89455	1.01389			0.966207	12.0431			32.358	0.748	10.943
	45.805	39.713	13.57	43.962			0.961733	2.33231	0.696291			1.31285	3.12017			39.12	0.743	10.107
	32.308	33.731	15.459	48.494			0.864852	1.5442	0.754249			0.605598				31.286	2.615
	35.289	33.312	22.029	41.786			0.811481	2.41093	0.749662			0.681772				45.362	0.614
	41.669	34.727	34.999	39.506			1.32695	3.26942	1.09816							43.617
	32.36	32.266	27.936	41.645			0.667608	3.2196	1.24548
	41.006	37.762	30.147	46.239			0.659559	2.79398	0.928443
	39.936	38.219	20.408	39.911			0.822179	2.30862	1.00593
	34.205	37.775	17.975	36.72			0.700178	1.61148	0.987593
	42.205	51.338	29.218	32.519			1.08204	2.26768	0.87707
	35.626	44.39	35.721					2.00368
	45.929	38.576	18.51					3.02243
	41.211	30.977	21.885					2.24114
	27.696	33.753	20.104					1.99671
	35.57	28.565	22.994
	41.397	30.361	19.841
		27.387	19.936
		44.848	19.108
		33.516	23.176
			24.378
			20.399
			24.115
			27.507
			35.55
			30.836

## Sheet: Figure S1
Figure S1E				Figures S1G and H
Genotype	RpL19/+			Genotype	wt	RpS3/+
Average	139.079			Average	1	39.3657
No. of EGFP.CD63 puncta/area	101.3			Relative Ex-Syt1-EGFP area/pouch	2.29062	21.1769
	94.8026				5.79218	31.0945
	192.857				0.602594	60.0536
	129.709				0.281894	50.1975
	137.094				0.798123	18.4247
	111.507				0.250266	40.5378
	125.077				0.262341	70.0803
	144.242				0.0893422	47.9315
	178.571				0.448244	31.3462
	152.789				0.444572	44.3526
	157.849				0.531538	25.0616
	127.72				0.453362	27.9217
	154.504				0.754921	48.1685
						28.8599
						49.3445
						33.5237
						41.1423

## Sheet: Figure S２
Figures S2A-P
		2999R-2	JF02020	JF02615	3139R-1	JF01461	14791R-2	JF02165	HMS00298	VDRC32049	HMJ30300	JF02390	BL30744	4574R-2	JF01585	DGRC1083623
Genotype	RpS3/+, +Puc	RpS3/+, +unc-13-RNAi	RpS3/+, +Rab3-RNAi	RpS3/+, +SNAP25-RNAi	RpS3/+, +Syt1-RNAi	RpS3/+, +Syt1-RNAi	RpS3/+, +Rab27-RNAi	RpS3/+, +Rab27-RNAi	RpS3/+, +ALiX-RNAi	RpS3/+, +ALiX-RNAi	RpS3/+, +Gaq-RNAi/+	RpS3/+, +Gaq-RNAi/+	RpS3/+, Gaq/+	RpS3/+, +Plc21C-RNAi	RpS3/+, +norpA-RNAi	RpS3/+, norpA/+
Average	58.9444	143.286	97.0769	109.333	202.333	110.2	192.231	157	96.2308	201.538	74.9375	78.8824	60.6667	138.5	115.769	145.864
No. of c-PARP(+) cells/pouch	30	376	130	106	344	150	172	112	66	88	96	77	78	145	135	84
	94	59	81	103	150	122	305	96	92	81	64	82	66	126	184	106
	85	120	162	79	155	102	203	113	158	384	32	104	105	260	52	141
	87	130	107	123	209	111	321	116	138	321	55	57	30	103	138	115
	45	209	58	111	157	133	255	271	61	165	21	47	80	86	43	136
	19	210	69	144	234	144	217	248	80	189	144	55	45	112	76	194
	59	132	66	133	352	91	183	164	44	258	87	42	37	153	119	72
	36	105	72	69	177	142	241	202	100	152	47	63	26	113	79	108
	53	138	89	80	276	67	158	153	84	169	92	43	18	109	111	147
	45	136	94	106	182	40	142	117	145	179	46	39	125	191	142	145
	68	174	61	107	197		79	172	74	215	80	118	119	106	164	145
	33	98	81	151	131		111	128	108	210	58	129	44	250	148	87
	65	62	192		65		112	200	101	209	107	112	23	91	114	143
	34	57			211			106			81	106	58	94		175
	99				195						91	131	56			231
	101										98	78				128
	18											58				296
	90															156
																160
																119
																145
																176
Figures S2O
Genotype		Phenotype of adult wing
		normal	vein(week)	vein(strong)	notch	severe	Total
+Puc	Numbers	41	0	0	0	0	41
	%	100	0	0	0	0	100
+unc-13-RNAi (VDRC33609)	Numbers	55	0	0	0	0	55
	%	100	0	0	0	0	100
+Rab3-RNAi (7576R-3)	Numbers	61	0	0	0	0	61
	%	100	0	0	0	0	100

## Sheet: Figure S3
Figurs S3D								Figurs S3G					Figure S3O				Figure S3P
Genotype	wt	RpS3/+	RpS3/+, +Puc					Genotype	wt	RpS3/+	RpS3/+, wg/+		Genotype	wt	RpS3/+		Genotype	wt	RpS3/+
Average	0	34.4706	0.357143					Average	25.8889	340.25	125.077		Average	1	2.17378		Average	1	4.82168
No. of wg-lacZ(+) cells/pouch	0	25	0					No. of c-PARP(+) cells/pouch	19	281	139		Relative Ex-CD63.mCherry area/pouch	0.159614	0.684719		Relative Ex-Wg-GFP area/pouch	0.275757	2.14247
	0	36	0						9	293	167			1.22184	0.47689			1.83891	1.97909
	0	13	2						37	262	116			1.47583	1.75624			3.58779	5.60659
	0	18	2						35	493	163			0.274628	1.21537			1.01622	2.00416
	0	28	0						19	262	136			0.593117	0.624466			1.76997	0.954809
	0	33	0						34	181	137			0.835088	2.38076			0.229164	2.23626
	0	26	0						23	137	165			0.503754	2.38972			0.0995656	9.85195
	0	21	0						20	221	126			1.46242	3.0492			0.357742	5.56691
	0	30	0						17	173	119			1.64067	4.21974			0.347667	6.63366
	0	37	0						32	584	129			1.83304	5.28587			0.477215	15.0738
	0	74	0						52	718	63				1.87868				2.73163
	0	71	0						23	591	69				2.12366				3.07883
	0	37	1						32	476	97
		28	0						14	333
		25	0						16	403
		57	0						29	278
		27							31	411
									24	287
										309
										342
										607
										177
										125
										222

## Sheet: Figure S4
Figures. 4D					Figures S4E						Figures S4J						Figures S4M
			VDRC33609				VDRC33609		VDRC33609				VDRC33609		VDRC33609
Genotype	wt vs wt	wt vs EigerW	wt vs EigerW+unc-13-RNAi		Genotype	wt vs y-RNAi	wt vs unc-13-RNAi	wt vs EigerW	wt vs EigerW+unc-13-RNAi		Genotype	wt vs y-RNAi	wt vs unc-13-RNAi	wt vs EigerW+y-RNAi	wt vs EigerW+unc-13-RNAi		Genotype	wt vs wt	wt vs HepCA	wt vs HepCA+DroncDN
Average	1	23.1117	1.0368		Average	1	1.12387	1.08836	1.08093		Average	33.7418	35.3559	11.9872	29.0583		Average	1	2.37756	1.57969
Relative No. of c-Dcp-1(+) cells/GFP clone	1.78096	17.7058	0.24786		Relative eye-antennal disc size	0.816874	1.1687	1.05517	1.15979		GFP clone area/eye disc area (%)	27.0456	25.8257	16.2019	28.9179		Relative Ex-CD63-mCherry area/GFP clone	1.29758	1.60588	1.06673
	0.284377	39.1987	0.809936			0.753205	0.909245	0.967588	0.995648			33.192	28.6192	18.912	30.4237			1.21237	2.63976	1.05715
	0.831299	26.5343	0.599167			0.724259	0.968428	1.30473	1.05138			31.0596	39.935	15.6148	37.6073			1.4047	2.28429	1.24727
	0.602401	33.9749	0.110749			0.691713	1.15374	0.895816	1.50794			40.4269	28.6733	23.9712	32.076			1.01718	2.21399	1.6432
	2.61506	14.4382	0.45487			0.878298	1.15016	0.939852	0.904539			40.5483	34.0963	19.8655	34.6649			1.1004	1.94978	0.657412
	1.25949	16.0131	1.69026			0.765504	1.10525	1.20647	1.3295			36.7393	32.6872	12.142	25.3943			1.07187	3.19385	1.2148
	1.00206	13.9181	0.488095			0.750475	1.18	1.2971	1.28766			37.8316	30.1814	9.79921	24.1523			0.619576	2.67702	1.18735
	1.86989	10.1553	0.526356			1.06401	1.2101	1.09825	1.14987			31.6024	37.9107	14.5586	23.7453			1.37974	3.80609	1.53178
	0.713258	13.9188	1.02483			0.944977	1.01351	1.39487	1.4139			29.439	33.7864	11.2008	28.9809			0.961733	2.50771	2.22488
	0.816003	15.8074	0.871088			0.682064	1.04157	0.983959	1.12656			39.9585	40.5779	10.1043	35.1911			0.864852	2.7523	2.20207
	0.897674	19.7062	0.303346			0.853094	0.877624	0.883668	0.955831			37.9459	39.757	6.65552	28.1972			0.811481	1.7019	1.77573
	0.626584	44.2782	1.22933			1.01253	0.900841	0.947789	0.971189			39.6464	37.5388	11.9168	28.4653			1.32695	2.57729	1.2954
	0.577411	43.7766	3.479			1.23264	1.01201	1.07704	1.03956			32.1767	34.0148	2.09864	24.8214			0.667608	2.69825	2.30649
	0.123537	18.7591	2.26742			1.21359	0.80809	1.18193	1.18229			35.4883	30.854	14.6893	24.1784			0.659559	2.60856	1.88728
		18.4911	1.44974			1.27129	0.768599	1.11222	0.902122			30.9157	40.7721	6.86193				0.822179	2.62245	1.45938
						1.37237	0.827523	1.06732	0.907667			38.1015	41.9037	10.3106				0.700178	3.23346	0.984805
						1.2201	1.37118		1.10757			28.3668	37.4188	9.13239				1.08204	1.53966	1.70267
						1.05908	1.19474		0.78653			41.2867	27.1078	10.1795					1.5661	2.44967
						1.4863	1.13223		0.758097			30.8894	33.7915	14.5486					2.33274	1.18372
						1.20763	1.22139					28.8042	32.7007	9.86093					2.1199	1.77039
							0.94704					31.2933	39.8012	8.61629					1.29782	1.93437
							1.47664					32.2236	38.8162	13.384						1.27869
							1.614					27.0151	33.178	8.51379						1.51116
							1.23817					37.6034	42.1282	14.3048						2.2411
							1.25849					39.1971	39.005	9.22618						1.67869
							1.22977					32.8286	33.6011	12.4671
							1.26636					35.2914	39.7047	9.01327
							1.42305					44.4228	35.1907	13.1155
												45.9708	37.8763	11.3996
												26.6469	33.7787	8.91834
												39.9025	31.8607	14.0188
												31.4476	38.2976
												34.5997
												22.0061
												27.1759
												37.9278
												37.392
												31.8664
												22.7523
												29.3704
												25.0148
