# Supplementary material for: JNK signaling coordinates epithelial cell turnover through exocytosis in Drosophila ribosomal protein mutants
Source: iScience. 2025 May 5;28(6):112587. doi: 10.1016/j.isci.2025.112587 (PMC12159887; doi:10.1016/j.isci.2025.112587)
Supplement: Table S5. Detailed Genotypes shown in Figures, related to Figure 1-4 and S1-S4 [file mmc6.xls]

## Sheet: Sheet1
Table S5. Detailed Genotypes shown in Figures, Related to Figure 1-4 and S1-S4
Figure 1
A	nub-Gal4/UAS-EGFP.CD63; +/+
B	nub-Gal4/UAS-EGFP.CD63; RpS3Plac92/+
C	nub-Gal4/UAS-EGFP.CD63; RpS3Plac92/UAS-Puc
D	nub-Gal4/UAS-EGFP.CD63; RpS3Plac92/UAS-unc-13-RNAi (VDRC33609)
G	nub-Gal4/UAS-Syt1-eGFP; +/+
H	nub-Gal4/ UAS-Syt1-eGFP; RpS3Plac92/+
I	nub-Gal4/ UAS-Syt1-eGFP; RpS3Plac92/UAS-Puc
J	nub-Gal4/ UAS-Syt1-eGFP; RpS3Plac92/UAS-unc-13-RNAi (VDRC33609)
L	nub-Gal4/+; 20XUAS-IVS-GCaMP6m/+
M	nub-Gal4/+; 20XUAS-IVS-GCaMP6m/RpS3Plac92
N	nub-Gal4/+; 20XUAS-IVS-GCaMP6m/RpS3Plac92, UAS-Puc
Figure 2
A	nub-Gal4/+; UAS-CD8-PARP-Venus/+
B	nub-Gal4/+; UAS-CD8-PARP-Venus, RpS3Plac92/+
C	nub-Gal4/+; UAS-CD8-PARP-Venus, RpS3Plac92/UAS-Puc
D	nub-Gal4/+; UAS-CD8-PARP-Venus, RpS3Plac92/UAS-unc-13-RNAi (VDRC33609)
E	nub-Gal4/UAS-Rab3-RNAi (7576R-3); UAS-CD8-PARP-Venus, RpS3Plac92/+
G	nub-Gal4/+; UAS-CD8-PARP-Venus/+
H	nub-Gal4/+; UAS-CD8-PARP-Venus, RpS3Plac92/UAS-LexA-RNAi (HMS05772)
I	nub-Gal4/+; UAS-CD8-PARP-Venus, RpS3Plac92/UAS-unc-13-RNAi (VDRC33609)
J	nub-Gal4/UAS-Rab3-RNAi (7576R-3); UAS-CD8-PARP-Venus, RpS3Plac92/+
K	nub-Gal4/+; UAS-CD8-PARP-Venus, RpS3Plac92/UAS-SNAP25-RNAi (HMS01367)
L	nub-Gal4/+; UAS-CD8-PARP-Venus, RpS3Plac92/ UAS-Gαq-RNAi (17759R-2)
M	nub-Gal4/+; UAS-CD8-PARP-Venus, RpS3Plac92/ UAS-Plc21C-RNAi (4574R-3)
N	nub-Gal4/ UAS-norpA-RNAi (VDRC105676); UAS-CD8-PARP-Venus, RpS3Plac92/+
O
wt	nub-Gal4/+; UAS-CD8-PARP-Venus/+
RpS3/+	nub-Gal4/+; UAS-CD8-PARP-Venus, RpS3Plac92/+
RpS3/+, +Puc	nub-Gal4/+; UAS-CD8-PARP-Venus, RpS3Plac92/UAS-Puc
RpS3/+, +unc-13-RNAi	nub-Gal4/+; UAS-CD8-PARP-Venus, RpS3Plac92/UAS-unc-13-RNAi (VDRC33609)
RpS3/+, +Rab3-RNAi	nub-Gal4/UAS-Rab3-RNAi (7576R-3); UAS-CD8-PARP-Venus, RpS3Plac92/+
Q	nub-Gal4/+; UAS-CD63.mCherry /+
R	nub-Gal4/+; UAS-CD63.mCherry, RpS3Plac92/+
S	nub-Gal4/+; UAS-CD63.mCherry, RpS3Plac92/UAS-DroncDN
Figure 3
A	GFP-Wingless /+
B	GFP-Wingless /+; RpS3Plac92/+
D	nub-Gal4/GFP-Wingless; UAS-CD63.mCherry/+
E	nub-Gal4/GFP-Wingless; UAS-CD63.mCherry/RpS3Plac92
F	nub-Gal4, UAS-VHH4-CD8-HA/GFP-Wingless
G	nub-Gal4, UAS-VHH4-CD8-HA/GFP-Wingless; RpS3Plac92/+
H	nub-Gal4, UAS-VHH4-CD8-HA/GFP-Wingless; RpS3Plac92/UAS-Puc
I	nub-Gal4, UAS-VHH4-CD8-HA/GFP-Wingless; RpS3Plac92/UAS-unc-13-RNAi (VDRC33609)
J	nub-Gal4, UAS-VHH4-CD8-HA/GFP-Wingless; RpS3Plac92/UAS-Dronc-RNAi (VDRC23033)
Figure 4
A	eyFLP1/+; TubGal80, FRT40A/FRT40A; Act>y[+]>Gal4, UAS-GFP/UAS-y-RNAi (3757R-1)
B	eyFLP1/+; TubGal80, FRT40A/FRT40A; Act>y[+]>Gal4, UAS-GFP/UAS-unc-13-RNAi (VDRC33609)
C	eyFLP1/+; TubGal80, FRT40A/FRT40A, UAS-Eiger+W; Act>y[+]>Gal4, UAS-GFP/UAS-y-RNAi (3757R-1)
D	eyFLP1/+; TubGal80, FRT40A/FRT40A, UAS-Eiger+W; Act>y[+]>Gal4, UAS-GFP/ UAS-unc-13-RNAi (VDRC33609)
F	eyFLP1/+; TubGal80, FRT40A/FRT40A; Act>y[+]>Gal4, UAS-GFP/UAS-CD63.mCherry
G	eyFLP1/+; TubGal80, FRT40A/FRT40A, UAS-Eiger+W; Act>y[+]>Gal4, UAS-GFP/UAS-CD63.mCherry
H	eyFLP1/+; TubGal80, FRT40A/FRT40A, UAS-Eiger+W; Act>y[+]>Gal4, UAS-GFP/ UAS-unc-13-RNAi (VDRC33609), UAS-CD63.mCherry
J	eyFLP1/+; Act>y[+]>Gal4, UAS-RFP/GFP-Wingless; FRT82B TubGal80/FRT82B
K	eyFLP1/+; Act>y[+]>Gal4, UAS-RFP/GFP-Wingless; FRT82B TubGal80/FRT82B, UAS-EigerKB
M	eyFLP1/+; Act>y[+]>Gal4, UAS-RFP/+; FRT82B TubGal80/FRT82B							k
N	eyFLP1/+; Act>y[+]>Gal4, UAS-RFP/+; FRT82B TubGal80/FRT82B, UAS-EigerKB
O	eyFLP1/+; Act>y[+]>Gal4, UAS-RFP/wgl-8; FRT82B TubGal80/FRT82B, UAS-EigerKB
Figure S1
A
Wild-type	nub-Gal4/+; UAS-CD8-PARP-Venus/+
RpS3/+	nub-Gal4/+; UAS-CD8-PARP-Venus, RpS3Plac92/+
RpS3/+ +Puc	nub-Gal4/+; UAS-CD8-PARP-Venus, RpS3Plac92/UAS-Puc
E	nub-Gal4, UAS-EGFP.CD63/RpL19 K03704
G	nub-Gal4/UAS-Syt1-eGFP; +/+
H	nub-Gal4/ UAS-Syt1-eGFP; RpS3Plac92/+
J	nub-Gal4/+; 20XUAS-IVS-GCaMP6m/RpS3Plac92
Figure S2
A	nub-Gal4/+; UAS-CD8-PARP-Venus, RpS3Plac92/UAS-Puc
B	nub-Gal4/UAS-unc-13-RNAi (2999R-2); UAS-CD8-PARP-Venus, RpS3Plac92/+
C	nub-Gal4/+; UAS-CD8-PARP-Venus, RpS3Plac92/UAS-Rab3-RNAi (JF02020)
D	nub-Gal4/+; UAS-CD8-PARP-Venus, RpS3Plac92/UAS-SNAP25-RNAi (JF02615)
E	nub-Gal4/+; UAS-CD8-PARP-Venus, RpS3Plac92/UAS-Syt-RNAi (3139R-1)
F	nub-Gal4/+; UAS-CD8-PARP-Venus, RpS3Plac92/UAS-Syt-RNAi (JF01461)
G	nub-Gal4/+; UAS-CD8-PARP-Venus, RpS3Plac92/UAS-Rab27-RNAi (14791R-2)
H	nub-Gal4/+; UAS-CD8-PARP-Venus, RpS3Plac92/UAS-Rab27-RNAi (JF02165)
I	nub-Gal4/+; UAS-CD8-PARP-Venus, RpS3Plac92/UAS-ALiX-RNAi (HMS00298)
J	nub-Gal4/UAS-ALiX-RNAi (VDRC32049); UAS-CD8-PARP-Venus, RpS3Plac92/+
K	nub-Gal4/UAS-Gαq-RNAi (HMJ30300); UAS-CD8-PARP-Venus, RpS3Plac92/+
L	nub-Gal4/+; UAS-CD8-PARP-Venus, RpS3Plac92/ UAS-Gαq-RNAi (JF02390)
M	nub-Gal4/ Gαq221c(BL30744); UAS-CD8-PARP-Venus, RpS3Plac92/+
N	nub-Gal4/+; UAS-CD8-PARP-Venus, RpS3Plac92/ UAS-Plc21C-RNAi (4574R-2)
O	nub-Gal4/+; UAS-CD8-PARP-Venus, RpS3Plac92/UAS-norpA-RNAi (JF01585)
P	norpA7(DGRC108362)/+_; nub-Gal4/+; UAS-CD8-PARP-Venus, RpS3Plac92/+
R
+Puc	nub-Gal4/+; UAS-CD8-PARP-Venus/UAS-Puc
+unc-13-RNAi	nub-Gal4/+; UAS-CD8-PARP-Venus/UAS-unc-13-RNAi (VDRC33609)
+Rab3-RNAi	nub-Gal4/UAS-Rab3-RNAi (7576R-3); UAS-CD8-PARP-Venus/+
Figure S3
A	nub-Gal4/ wg02657
B	nub-Gal4/ wg02657; RpS3Plac92/+
C	nub-Gal4/ wg02657; RpS3Plac92/UAS-Puc
E	nub-Gal4/ wg l-8; UAS-CD8-PARP-Venus, RpS3Plac92/+
H	nub-Gal4 /GFP-Wingless; UAS-CD63.mCherry/+
I and J	nub-Gal4 /GFP-Wingless; UAS-CD63.mCherry/RpS3Plac92
L and N	nub-Gal4, UAS-VHH4-CD8-HA/GFP-Wingless; UAS-CD63.mCherry/RpS3Plac92
M	nub-Gal4, UAS-VHH4-CD8-HA/GFP-Wingless; UAS-CD63.mCherry/+
Figure S4
A	eyFLP1/+; TubGal80, FRT40A/FRT40A; Act>y[+]>Gal4, UAS-GFP/+
B	eyFLP1/+; TubGal80, FRT40A/FRT40A, UAS-Eiger+W; Act>y[+]>Gal4, UAS-GFP/+
C	eyFLP1/+; TubGal80, FRT40A/FRT40A, UAS-Eiger+W; Act>y[+]>Gal4, UAS-GFP/ UAS-unc-13-RNAi (VDRC33609)
F	ubxFLP/+; TubGal80, FRT40A/FRT40A; Act>y[+]>Gal4, UAS-GFP/UAS-y-RNAi (3757R-1)
G	ubxFLP/+; TubGal80, FRT40A/FRT40A; Act>y[+]>Gal4, UAS-GFP/UAS-unc-13-RNAi (VDRC33609)
H	ubxFLP/+; TubGal80, FRT40A/FRT40A, UAS-Eiger+W; Act>y[+]>Gal4, UAS-GFP/UAS-y-RNAi (3757R-1)
I	ubxFLP/+; TubGal80, FRT40A/FRT40A, UAS-Eiger+W; Act>y[+]>Gal4, UAS-GFP/ UAS-unc-13-RNAi (VDRC33609)
K	ubxFLP/+; TubGal80, FRT40A/FRT40A, UAS-HepCA; Act>y[+]>Gal4, UAS-GFP/UAS-CD63.mCherry
L	ubxFLP/+; TubGal80, FRT40A/FRT40A, UAS-HepCA; Act>y[+]>Gal4, UAS-GFP/UAS-CD63.mCherry, UAS-DroncDN
